# Supplementary material for: Off-target piRNA gene silencing in Drosophila melanogaster rescued by a transposable element insertion
Source: PLoS Genet. 2023 Feb 21;19(2):e1010598. doi: 10.1371/journal.pgen.1010598 (PMC9983838; doi:10.1371/journal.pgen.1010598)
Supplement: S3 File — (XLSX) [file pgen.1010598.s007.xlsx]

## Sheet: A15.A15.rev.Analysis.RNAseq
	Genotype	Gene			TPM	TPM	Standard Error				Gene	avg TPM	Standard Error	STDERR		Gene	avg TPM	Standard Error
			Flanking Genes (right)	Flanking Genes (left)						JPB 56	CG43175	0	0	0	JPB 56	Ald		1.024
A15/A15	56.1	Ald (FBgn0000063)			4.63	4.63	1.02363	1.024			CG14322	10.5125	0.461979	0.23099		CG7523	0.68	0.419
			CG7523 (FBgn0038533)		1.92	1.92	0.419173	0.419			CG7523	0.6825	0.838347	0.419173		CG14322	10.51	0.231
			CG14322 (FBgn0038532)		11.08	11.08	0.23099	0.231			Ald	1.5625	2.04726	1.02363		CG45175	0	0
			CG43175 (FBgn0262794)		0	0	0	0			alt	2.67	1.76995	0.884976		alt	2.67	0.885
				alt (FBgn0038535)	5.11	5.11	0.884976	0.885			CG7655	50.1575	1.20434	0.602168		CG7655	50.16	0.602
				CG7655 (FBgn0038536)	51.32	51.32	0.602168	0.602			CG31251	44.3575	6.66805	3.33402		CG31251	44.36	3.334
				CG31251 (FBgn0051251)	37.16	37.16	3.33402	3.334		JPB 58/791	CG43175	0.00452	0.00350533	0.00132489	JPB 58	Ald	93.34	2.025	88.99
	56.2	Ald (FBgn0000063)			0.67	0.67					CG14322	8.88571	1.48984	0.563107		CG7523	35.13	2.125	36.3
			CG7523 (FBgn0038533)		0.39	0.39					CG7523	36.1314	5.11972	1.93507		CG14322	9.205	0.357	8.8325
			CG14322 (FBgn0038532)		10.54	10.54					Ald	89.61	10.179	3.84731		CG45175	0	0	0
			CG43175 (FBgn0262794)		0	0					alt	8.10571	4.41223	1.66767		alt	6.23	2.085	8.42
				alt (FBgn0038535)	1.6	1.6					CG7655	48.0714	0.30962	0.117025		CG7655	52.27	3.671	47.375
				CG7655 (FBgn0038536)	49.66	49.66					CG31251	39.33	8.21367	3.10447		CG31251	42.69	3.486	38.77
				CG31251 (FBgn0051251)	46.46	46.46				null	CG43175				791	Ald	84.64	8.589
	56.3	Ald (FBgn0000063)			0.44	0.44					CG14322					CG7523	37.47	3.952
			CG7523 (FBgn0038533)		0.36	0.36					CG7523					CG14322	8.46	1.344
			CG14322 (FBgn0038532)		10.48	10.48					Ald					CG45175	0	0
			CG43175 (FBgn0262794)		0	0					alt					alt	10.61	2.3
				alt (FBgn0038535)	2.81	2.81					CG7655					CG7655	42.48	3.233
				CG7655 (FBgn0038536)	50.95	50.95					CG31251					CG31251	34.85	5.06
				CG31251 (FBgn0051251)	41.24	41.24				yw	CG43175	0.01542	0.0215158	0.0107579	yw	Ald	74.37	23.653
	56.4	Ald (FBgn0000063)			0.51	0.51					CG14322	8.08333	2.88905	1.44453		CG7523	32.6	2.27
			CG7523 (FBgn0038533)		0.06	0.06					CG7523	32.6033	3.93205	1.96603		CG14322	8.08	1.668
			CG14322 (FBgn0038532)		9.95	9.95					Ald	74.37	40.9683	20.4841		CG45175	0	0
			CG43175 (FBgn0262794)		0	0					alt	99.0133	30.8747	15.4373		alt	99.01	17.825
				alt (FBgn0038535)	1.16	1.16					CG7655	81.4533	55.1164	27.5582		CG7655	81.45	31.821
				CG7655 (FBgn0038536)	48.7	48.7					CG31251	38.9167	15.9339	7.96693		CG31251	38.92	9.12
				CG31251 (FBgn0051251)	52.57	52.57
A15*131/A15*131	58.1	Ald (FBgn0000063)			91.19	91.19	2.02485	2.025
			CG7523 (FBgn0038533)		32.32	32.32	2.12482	2.125
			CG14322 (FBgn0038532)		9.43	9.43	0.357036	0.357
			CG43175 (FBgn0262794)		0	0	0	0
				alt (FBgn0038535)	1.69	1.69	2.08453	2.085
				CG7655 (FBgn0038536)	43.53	43.53	3.67099	3.671
				CG31251 (FBgn0051251)	35.54	35.54	3.48588	3.486
	58.2	Ald (FBgn0000063)			97.01	97.01
			CG7523 (FBgn0038533)		31.47	31.47
			CG14322 (FBgn0038532)		9.98	9.98
			CG43175 (FBgn0262794)		0.00647	0.00647
				alt (FBgn0038535)	11.61	11.61
				CG7655 (FBgn0038536)	61.48	61.48
				CG31251 (FBgn0051251)	52.25	52.25
	58.3	Ald (FBgn0000063)			88.71	88.71
			CG7523 (FBgn0038533)		35.92	35.92
			CG14322 (FBgn0038532)		9.14	9.14
			CG43175 (FBgn0262794)		0.00691	0.00691
				alt (FBgn0038535)	4.75	4.75
				CG7655 (FBgn0038536)	51.59	51.59
				CG31251 (FBgn0051251)	41.04	41.04
	58.4	Ald (FBgn0000063)			96.45	96.45
			CG7523 (FBgn0038533)		40.81	40.81
			CG14322 (FBgn0038532)		8.27	8.27
			CG43175 (FBgn0262794)		0.00678	0.00678
				alt (FBgn0038535)	6.86	6.86
				CG7655 (FBgn0038536)	52.47	52.47
				CG31251 (FBgn0051251)	41.93	41.93
A15*791/A15*791	791.2	Ald (FBgn0000063)			91.74	91.74	8.58895	8.589
			CG7523 (FBgn0038533)		38.64	38.64	3.95244	3.952
			CG14322 (FBgn0038532)		10.72	10.72	1.34391	1.344
			CG43175 (FBgn0262794)		0.00696	0.00696	0	0
				alt (FBgn0038535)	7.75	7.75	2.29993	2.3
				CG7655 (FBgn0038536)	43.78	43.78	3.23312	3.233
				CG31251 (FBgn0051251)	41.65	41.65	5.05965	5.06
	791.3	Ald (FBgn0000063)			94.63	94.63
			CG7523 (FBgn0038533)		30.11	30.11
			CG14322 (FBgn0038532)		8.59	8.59
			CG43175 (FBgn0262794)		0	0
				alt (FBgn0038535)	15.16	15.16
				CG7655 (FBgn0038536)	47.31	47.31
				CG31251 (FBgn0051251)	37.94	37.94
	791.4	Ald (FBgn0000063)			67.54	67.54
			CG7523 (FBgn0038533)		43.65	43.65
			CG14322 (FBgn0038532)		6.07	6.07
			CG43175 (FBgn0262794)		0	0
				alt (FBgn0038535)	8.92	8.92
				CG7655 (FBgn0038536)	36.34	36.34
				CG31251 (FBgn0051251)	24.96	24.96
yw/yw	yw.1	Ald (FBgn0000063)			27.27	27.27	23.653	23.653
			CG7523 (FBgn0038533)		28.6	28.6	2.27017	2.27
			CG14322 (FBgn0038532)		4.96	4.96	1.668	1.668
			CG43175 (FBgn0262794)		0.04	0.04	0	0
				alt (FBgn0038535)	64.28	64.28	17.8255	17.825
				CG7655 (FBgn0038536)	144.82	144.82	31.8215	31.821
				CG31251 (FBgn0051251)	20.59	20.59	9.19942	9.12
	yw.2	Ald (FBgn0000063)			101.74	101.74
			CG7523 (FBgn0038533)		32.75	32.75
			CG14322 (FBgn0038532)		10.66	10.66
			CG43175 (FBgn0262794)		0.00626	0.00626
				alt (FBgn0038535)	123.34	123.34
				CG7655 (FBgn0038536)	44.64	44.64
				CG31251 (FBgn0051251)	49.49	49.49
	yw.3	Ald (FBgn0000063)			94.1	94.1
			CG7523 (FBgn0038533)		36.46	36.46
			CG14322 (FBgn0038532)		8.63	8.63
			CG43175 (FBgn0262794)		0	0
				alt (FBgn0038535)	109.42	109.42
				CG7655 (FBgn0038536)	54.9	54.9
				CG31251 (FBgn0051251)	46.67	46.67
					1.73205	1.73205
			CG43175
			CG14322
			CG7523
			Ald
			alt
			CG7655
			CG31251

## Sheet: DeadlockAnalysis.RNAseq
Name	seq_approach	Genotype	Cross_ID	Conc(ng/ul)	Volumes(ul)	Total_Amount_ng	QC_Volume	TPM_cg14322_FBgn0038532	TPM_cg7524_FBgn0262733	TPM_mps1_FBgn0000063	TPM_alt_FBgn0038535	TPM_CG7655_FBgn0038536	TPM_CG31251_FBgn0051251
JB_1	Standard_RNA-seq	het;het	2B	28.6	18	514.8	3	5.62	8.94	16.21	34.7	27.02	19.06
JB_2	Standard_RNA-seq	het;a15	2B	54.4	18	979.2	3	10.84	17.13	1.02	6.35	34.03	31.03
JB_3	Standard_RNA-seq	del;het	2B	71.4	18	1285.2	3	14.89	26.21	62.83	95.72	47.64	45.3
JB_4	Standard_RNA-seq	del;a15	2C_B	4.05	27	109.35	3	9.8	16.74	55.96	44.81	45.22	39.94
JB_5	Standard_RNA-seq	het;het	2D_E	212	18	3816	3	10.63	15.5	23.45	52.07	34.51	27.83
JB_6	Standard_RNA-seq	het;a15	2D_E	39.8	18	716.4	3	9.47	14.51	1.11	8.12	34.57	25.31
JB_7	Standard_RNA-seq	del;het	2D_E	27.2	18	489.6	3	13.11	20.87	69.14	91.76	56.73	45.43
JB_8	Standard_RNA-seq	del;a15	2D_E	33.4	18	601.2	3	8.99	15.29	37.33	33.66	45.49	29.14
JB_9	Standard_RNA-seq	het;het	1A	167.4	18	3013.2	3	7.45	12.4	16.8	47.32	28.67	16.47
JB_10	Standard_RNA-seq	het;a15	1A	102.2	18	1839.6	3	9.06	15.33	1.18	10.22	27.92	20.69
JB_11	Standard_RNA-seq	del;het	1A	11.8	18	212.4	3	4.3	10.74	23.4	42.24	38.16	20.61
JB_12	Standard_RNA-seq	del;a15	1A	15.4	18	277.2	3	8.56	18.02	27.14	37.08	36.24	24.53
het_het								7.9	12.28	18.82	44.6967	30.0667	21.12
het_a15								9.79	15.6567	1.10333	8.23	32.1733	25.6767
del_het								10.7667	19.2733	51.79	76.5733	47.51	37.1133
del_a15								9.11667	16.6833	40.1433	38.5167	42.3167	31.2033

## Sheet: RT-qPCR-ct-values
MomGenotype	DadGenotype	Genotype	Plate	Rep	mat_pirna	ald_ct	rp49_ct	aldct_rp49ct_diff
yw	yw	yw	B	1	no	21.3623	15.4412	5.92103		Note: Presented data are normalized with respect to plate effect estimated from the linear model.
yw	58_	58_yw	B	1	no	21.8188	17.0887	4.73009		This is the raw data
yw	58_	58_yw	B	2	no	22.8342	17.3047	5.5295
yw	58_	58_yw	B	3	no	22.7544	17.7195	5.03497
58_	yw	58_yw	B	1	yes	22.2067	17.1769	5.02979
58_	yw	58_yw	B	2	yes	21.4261	17.3908	4.03531
58_	yw	58_yw	B	3	yes	24.4351	18.1316	6.30349
58_	58_	58_	B	1	no	21.116	15.3211	5.79496
yw	56_	56_yw	B	1	no	23.0371	16.3561	6.68093
yw	56_	56_yw	B	2	no	23.1011	16.5541	6.54692
yw	56_	56_yw	B	3	no	22.6958	16.1856	6.51014
56_	yw	56_yw	B	1	yes	23.1319	17.0648	6.06717
56_	yw	56_yw	B	2	yes	22.5996	16.4249	6.17472
56_	yw	56_yw	B	3	yes	22.7189	16.7716	5.94732
58_	56_	56_58	B	1	no	23.843	16.9055	6.93752
58_	56_	56_58	B	2	no	24.0415	17.0498	6.99164
58_	56_	56_58	B	3	no	22.9041	17.2634	5.64072
56_	58_	56_58	B	1	yes	23.4001	16.8266	6.57355
56_	58_	56_58	B	2	yes	23.5043	17.6122	5.89203
56_	58_	56_58	B	3	yes	23.6494	17.1021	6.54735
56_	56_	56_	B	1	no	27.4833	16.8741	10.6091
yw	yw	yw	C	1	no	20.3031	16.8178	3.48531
yw	58_	58_yw	C	1	no	21.329	18.1062	3.22279
yw	58_	58_yw	C	2	no	21.5762	18.591	2.98518
yw	58_	58_yw	C	3	no	22.008	19.2259	2.78205
58_	yw	58_yw	C	1	yes	21.3927	17.9846	3.40809
58_	yw	58_yw	C	2	yes	21.9794	18.3031	3.67632
58_	yw	58_yw	C	3	yes	21.3486	18.8076	2.54099
58_	58_	58_	C	1	no	20.6417	16.6867	3.95499
yw	56_	56_yw	C	1	no	21.3399	17.9055	3.43438
yw	56_	56_yw	C	2	no	22.1269	18.0908	4.03606
yw	56_	56_yw	C	3	no	23.6875	18.8797	4.80774
56_	yw	56_yw	C	1	yes	19.9304	17.421	2.50942
56_	yw	56_yw	C	2	yes	22.3849	17.5069	4.87803
56_	yw	56_yw	C	3	yes	22.6732	18.3387	4.33448
58_	56_	56_58	C	1	no	22.5674	18.6664	3.90099
58_	56_	56_58	C	2	no	22.9162	18.6996	4.21652
58_	56_	56_58	C	3	no	21.7308	17.8056	3.92515
56_	58_	56_58	C	1	yes	22.3776	18.1663	4.21127
56_	58_	56_58	C	2	yes	23.3461	18.8137	4.53248
56_	58_	56_58	C	3	yes	23.4473	18.913	4.53429
56_	56_	56_	C	1	no	27.213	18.4841	8.72885
yw	yw	yw	D	1	no	20.3868	17.2318	3.15496
yw	58_	58_yw	D	1	no	21.3847	17.6569	3.72778
yw	58_	58_yw	D	2	no	21.7915	17.3563	4.43525
yw	58_	58_yw	D	3	no	22.1891	17.9476	4.24155
58_	yw	58_yw	D	1	yes	22.0911	18.0656	4.02553
58_	yw	58_yw	D	2	yes	21.9107	18.3196	3.59117
58_	yw	58_yw	D	3	yes	21.9339	18.7538	3.18008
58_	58_	58_	D	1	no	20.3326	16.8999	3.43274
yw	56_	56_yw	D	1	no	21.9498	17.9645	3.98531
yw	56_	56_yw	D	2	no	23.1203	18.2093	4.91105
yw	56_	56_yw	D	3	no	22.928	18.4929	4.43517
56_	yw	56_yw	D	1	yes	23.2524	17.9994	5.25296
56_	yw	56_yw	D	2	yes	22.4409	18.2417	4.19921
56_	yw	56_yw	D	3	yes	23.3981	17.8827	5.51546
58_	56_	56_58	D	1	no	23.2097	18.6463	4.56339
58_	56_	56_58	D	2	no	23.0647	18.2546	4.81003
58_	56_	56_58	D	3	no	23.5006	18.6903	4.81032
56_	58_	56_58	D	1	yes	23.3996	18.3101	5.08953
56_	58_	56_58	D	2	yes	22.5225	17.9292	4.59329
56_	58_	56_58	D	3	yes	22.9634	17.8799	5.08349
56_	56_	56_	D	1	no	27.8648	18.5548	9.30996
